# Supplementary material for: Impact of Bowel Cleansing on Polyp and Adenoma Detection Rate: Post-Hoc Analysis of a Randomized Clinical Trial
Source: Cancers (Basel). 2025 Apr 24;17(9):1421. doi: 10.3390/cancers17091421 (PMC12071129; doi:10.3390/cancers17091421)
Supplement: Supplementary file 1 [file cancers-17-01421-s001.zip]

Archive with 1 entries (1 files):
- cancers-3575321-supplementary.pdf
